# Supplementary material for: In Silico-Motivated Discovery of Novel Potent Glycogen Synthase-3 Inhibitors: 1-(Alkyl/arylamino)-3H-naphtho[1,2,3-de]quinoline-2,7-dione Identified as a Scaffold for Kinase Inhibitor Development
Source: Pharmaceuticals (Basel). 2023 Apr 28;16(5):661. doi: 10.3390/ph16050661 (PMC10223992; doi:10.3390/ph16050661)
Supplement: Supplementary file 1 [file pharmaceuticals-16-00661-s001.zip]

Archive with 1 entries (1 files):
- pharmaceuticals-2352104-supplementary.pdf
